# Supplementary material for: Off-Label Use of Monoclonal Antibodies for Eosinophilic Esophagitis in Humans: A Scoping Review
Source: Biomedicines. 2024 Nov 11;12(11):2576. doi: 10.3390/biomedicines12112576 (PMC11592289; doi:10.3390/biomedicines12112576)
Supplement: Supplementary file 1 [file biomedicines-12-02576-s001.zip]

Archive with 1 entries (1 files):
- biomedicines-3231691-supplementary.pdf
